# Supplementary material for: A multi-scale computational model of the effects of TMS on motor cortex
Source: F1000Res. 2017 May 12;5:1945. Originally published 2016 Aug 10. [Version 3] doi: 10.12688/f1000research.9277.3 (PMC5373428; doi:10.12688/f1000research.9277.3)
Supplement: Figure 4 input data [file f1000research-5-12345-s0001.tgz]

Archive with 1 entries (1 files):
- 01cfb25c-2b40-4d6c-9947-9e4aa2cc55a4_Dataset2.zip
