# Supplementary material for: A multi-scale computational model of the effects of TMS on motor cortex
Source: F1000Res. 2017 May 12;5:1945. Originally published 2016 Aug 10. [Version 3] doi: 10.12688/f1000research.9277.3 (PMC5373428; doi:10.12688/f1000research.9277.3)
Supplement: Figure 5 raw data [file f1000research-5-12345-s0002.tgz]

Archive with 1 entries (1 files):
- 976061ce-ba59-43c5-aa35-e7cf1fe6858f_Dataset3.csv
