# Supplementary material for: A multi-scale computational model of the effects of TMS on motor cortex
Source: F1000Res. 2017 May 12;5:1945. Originally published 2016 Aug 10. [Version 3] doi: 10.12688/f1000research.9277.3 (PMC5373428; doi:10.12688/f1000research.9277.3)
Supplement: Figure 5 raw data [file f1000research-5-12345-s0002.tgz › 976061ce-ba59-43c5-aa35-e7cf1fe6858f_Dataset3.csv]

The percentage of L5 and L3 PNs that are activated for a stimulation intensity at the motor threshold (67 A/us) as a function of coil orientation
coil degree:	0°	45°	90°	135°	180°	225°	270°	315°	360°
L3 PNs	20.85	22.64	24.21	27.02	26.36	24.22	22.21	21.58	20.85
L5 PNs	10.53	12.37	13.83	17.41	16.12	15.9	12.39	11.5	10.53
