# Supplementary material for: A multi-scale computational model of the effects of TMS on motor cortex
Source: F1000Res. 2017 May 12;5:1945. Originally published 2016 Aug 10. [Version 3] doi: 10.12688/f1000research.9277.3 (PMC5373428; doi:10.12688/f1000research.9277.3)
Supplement: Figure 6 raw data [file f1000research-5-12345-s0003.tgz › b7238539-5e06-4cb5-9717-21fb2863b5e5_Dataset4.csv]

The percentage of action potential initiation sites of L5 PNs for a stimulation intensity at the motor threshold (67 A/us) averaged over different coil orientations
coil degree:	0°	45°	90°	135°	180°	225°	270°	315°
iseg	92.5893	95.4683	97.884	97.9646	96.6435	97.1731	96.3359	96.4082
boundary	6.9643	4.003	1.7747	1.714	2.7199	2.4735	3.0534	2.9388
iseg & boundary	0.4464	0.5287	0.3413	0.3214	0.6366	0.3534	0.6107	0.653
Most action potentials are fist evoked at the axon initial segments (iseg; 96.31 % with std: 1.72)
The remaining number of L5 PNs show action potential initiation at the axon near the boundary between gray matter and white matter (boundary; 3.21 % with std: 1.69)
Only few L5 PNs initiate action potentials simultaneously at the axon initial segment and the boundary (0.49 % with std: 0.14)
The percentage of action potential initiation sites of L3 PNs for a stimulation intensity at the motor threshold (67 A/us) averaged over different coil orientations
coil degree:	0°	45°	90°	135°	180°	225°	270°	315°
iseg	91.0714	94.1321	95.9877	91.9904	88.7319	93.287	95.4374	91.4692		92.7633875
middle	1.2946	0.6976	0.27	1.1	2.7552	1.1188	0.3349	0.8617		1.0541
terminal	1.1161	1.0669	0.463	3.1282	4.698	3.2794	1.5906	1.3356		2.084725
iseg & middle	6.5179	4.1034	3.2793	3.7814	3.8149	2.3148	2.6371	6.3335		4.0977875
Most action potentials are fist evoked at the axon initial segments (iseg; 92.76 % with std: 2.42)
The middle (1.05 % with std: 0.78) and terminal points (2.08 % with std: 1.45) of axon are activated occasionally
L3 PNs initiate action potentials simultaneously at the axon initial segment and the middle (4.1 % with std: 1.56)
