# Supplementary material for: A multi-scale computational model of the effects of TMS on motor cortex
Source: F1000Res. 2017 May 12;5:1945. Originally published 2016 Aug 10. [Version 3] doi: 10.12688/f1000research.9277.3 (PMC5373428; doi:10.12688/f1000research.9277.3)
Supplement: Supplementary file 5 [file f1000research-5-12345-s0004.tgz]

Archive with 1 entries (1 files):
- 7ee0b64b-f08d-48be-a27e-7be0cca40c4a.pptx
